# Supplementary material for: Discovery and functional assessment of a novel adipocyte population driven by intracellular Wnt/β-catenin signaling in mammals
Source: eLife. 2022 May 3;11:e77740. doi: 10.7554/eLife.77740 (PMC9064292; doi:10.7554/eLife.77740)
Supplement: Figure 4—source data 1. — Full-scans of western blots. Full-sized image of western blot from Figure 4A and B. Red box indicates area that was cropped and displayed in the indicated figure. [file elife-77740-fig4-data1.zip]

Archive with 28 entries (25 files):
- Fig.4-source data/
- __MACOSX/._Fig.4-source data
- Fig.4-source data/Fig.4B/
- __MACOSX/Fig.4-source data/._Fig.4B
- Fig.4-source data/.DS_Store
- __MACOSX/Fig.4-source data/._.DS_Store
- Fig.4-source data/Fig.4A/
- __MACOSX/Fig.4-source data/._Fig.4A
- Fig.4-source data/Fig.4-source data1.pdf
- __MACOSX/Fig.4-source data/._Fig.4-source data1.pdf
- Fig.4-source data/Fig.4B/Fig.4B-4E-BP1.tif
- __MACOSX/Fig.4-source data/Fig.4B/._Fig.4B-4E-BP1.tif
- Fig.4-source data/Fig.4B/.DS_Store
- __MACOSX/Fig.4-source data/Fig.4B/._.DS_Store
- Fig.4-source data/Fig.4B/Fig.4B-p-4E-BP1.tif
- __MACOSX/Fig.4-source data/Fig.4B/._Fig.4B-p-4E-BP1.tif
- Fig.4-source data/Fig.4B/Fig.4B-GSK-3b.tif
- __MACOSX/Fig.4-source data/Fig.4B/._Fig.4B-GSK-3b.tif
- Fig.4-source data/Fig.4B/Fig.4B-p-GSK-3b.tif
- __MACOSX/Fig.4-source data/Fig.4B/._Fig.4B-p-GSK-3b.tif
- Fig.4-source data/Fig.4A/Fig.4A-p-AKT.tif
- __MACOSX/Fig.4-source data/Fig.4A/._Fig.4A-p-AKT.tif
- Fig.4-source data/Fig.4A/.DS_Store
- __MACOSX/Fig.4-source data/Fig.4A/._.DS_Store
- Fig.4-source data/Fig.4A/Fig.4A-AKT.tif
- __MACOSX/Fig.4-source data/Fig.4A/._Fig.4A-AKT.tif
- Fig.4-source data/Fig.4A/Fig.4A-b-actin.tif
- __MACOSX/Fig.4-source data/Fig.4A/._Fig.4A-b-actin.tif
