# Supplementary material for: Discovery and functional assessment of a novel adipocyte population driven by intracellular Wnt/β-catenin signaling in mammals
Source: eLife. 2022 May 3;11:e77740. doi: 10.7554/eLife.77740 (PMC9064292; doi:10.7554/eLife.77740)
Supplement: Figure 5—source data 1. — Full-scans of western blots. Full-sized image of western blot from Figure 5H. Red box indicates area that was cropped and displayed in the indicated figure. [file elife-77740-fig5-data1.zip]

Archive with 14 entries (12 files):
- Fig.5-source data/
- __MACOSX/._Fig.5-source data
- Fig.5-source data/.DS_Store
- __MACOSX/Fig.5-source data/._.DS_Store
- Fig.5-source data/Fig.5H/
- __MACOSX/Fig.5-source data/._Fig.5H
- Fig.5-source data/Fig.5-source data1.pdf
- __MACOSX/Fig.5-source data/._Fig.5-source data1.pdf
- Fig.5-source data/Fig.5H/Fig.5H-oxphos.tif
- __MACOSX/Fig.5-source data/Fig.5H/._Fig.5H-oxphos.tif
- Fig.5-source data/Fig.5H/Fig.5H-ucp1.tif
- __MACOSX/Fig.5-source data/Fig.5H/._Fig.5H-ucp1.tif
- Fig.5-source data/Fig.5H/Fig.5H-b-actin.tif
- __MACOSX/Fig.5-source data/Fig.5H/._Fig.5H-b-actin.tif
