# Supplementary material for: Discovery and functional assessment of a novel adipocyte population driven by intracellular Wnt/β-catenin signaling in mammals
Source: eLife. 2022 May 3;11:e77740. doi: 10.7554/eLife.77740 (PMC9064292; doi:10.7554/eLife.77740)
Supplement: Figure 5—figure supplement 3—source data 1. — Full-scans of western blots. Full-sized image of western blot from Figure 5—figure supplement 3B. Red box indicates area that was cropped and displayed in the indicated figure. [file elife-77740-fig5-figsupp3-data1.zip]

Archive with 20 entries (18 files):
- Fig.5-fig sup3-source data/
- __MACOSX/._Fig.5-fig sup3-source data
- Fig.5-fig sup3-source data/.DS_Store
- __MACOSX/Fig.5-fig sup3-source data/._.DS_Store
- Fig.5-fig sup3-source data/Figure 5-figure supplement 3-source data.pdf
- __MACOSX/Fig.5-fig sup3-source data/._Figure 5-figure supplement 3-source data.pdf
- Fig.5-fig sup3-source data/Figure 5-figure sup 3/
- __MACOSX/Fig.5-fig sup3-source data/._Figure 5-figure sup 3
- Fig.5-fig sup3-source data/Figure 5-figure sup 3/OXPHOS-Akita.tif
- __MACOSX/Fig.5-fig sup3-source data/Figure 5-figure sup 3/._OXPHOS-Akita.tif
- Fig.5-fig sup3-source data/Figure 5-figure sup 3/.DS_Store
- __MACOSX/Fig.5-fig sup3-source data/Figure 5-figure sup 3/._.DS_Store
- Fig.5-fig sup3-source data/Figure 5-figure sup 3/UCP1-Akita.tif
- __MACOSX/Fig.5-fig sup3-source data/Figure 5-figure sup 3/._UCP1-Akita.tif
- Fig.5-fig sup3-source data/Figure 5-figure sup 3/Pparg-Akita.tif
- __MACOSX/Fig.5-fig sup3-source data/Figure 5-figure sup 3/._Pparg-Akita.tif
- Fig.5-fig sup3-source data/Figure 5-figure sup 3/Adiponectin-Akita.tif
- __MACOSX/Fig.5-fig sup3-source data/Figure 5-figure sup 3/._Adiponectin-Akita.tif
- Fig.5-fig sup3-source data/Figure 5-figure sup 3/actin-Akita.tif
- __MACOSX/Fig.5-fig sup3-source data/Figure 5-figure sup 3/._actin-Akita.tif
